# Supplementary material for: A Two-Step Approach to Tune the Micro and Nanoscale Morphology of Porous Niobium Oxide to Promote Osteointegration
Source: Materials (Basel). 2022 Jan 8;15(2):473. doi: 10.3390/ma15020473 (PMC8778385; doi:10.3390/ma15020473)
Supplement: Supplementary file 1 [file materials-15-00473-s001.zip]

Archive with 1 entries (1 files):
- materials-1532361-supplementary.pdf
